# Supplementary material for: Complete genome sequence and the expression pattern of plasmids of the model ethanologen Zymomonas mobilis ZM4 and its xylose-utilizing derivatives 8b and 2032
Source: Biotechnol Biofuels. 2018 May 2;11:125. doi: 10.1186/s13068-018-1116-x (PMC5930841; doi:10.1186/s13068-018-1116-x)
Supplement: Supplementary file 2 — Additional file 2: Table S1. Plasmid gene annotation and functional analysis. [file 13068_2018_1116_MOESM2_ESM.xlsx]

## Sheet: Sheet1
Genes in Plasmid pZM32						Entire gene or partial gene (..)		Gene Function Analysis
ID	Start	End	Strand	DNA length	Gene Name	Gene found in pZZM401-405 plasmids and other notes	Annotation	Gene Expression Results (RNAseq)		Proteomic Results	Mutant Phenotype reported by Deutschbauer, et al.
								9% ACSH vs. 6% ACSH	Aerobic vs. Anaerobic
ZMOp32x001	4	3732	-	3729	ZMOp32x001		SIR2-like protein	1.47483	1.51869	Yes
ZMOp32x002	4407	4685	+	279	ZMOp32x002	ZZM4_0156	RelB or DinJ-like antitoxin	-1.24498	-1.09852	Yes	Yes
ZMOp32x003	4660	4884	+	225	ZMOp32x003	ZZM4_0155	toxin RelE-like domain protein	-1.28871	1.14616
ZMOp32x004	5046	5714	+	669	ZMOp32x004	ZZM4_0154 (5046..5668)	P-loop containing nucleoside triphosphate hydrolase domain protein	-1.98964	1.75008	Yes	Yes
ZMOp32x005	5690	5980	+	291	ZMOp32x005	ZZM4_0153	hypothetical protein	1.30206	1.17303	Yes	Yes
ZMOp32x006	6105	8420	-	2316	ZMOp32x006	ZZM4_0152-Rev	TonB-dependent receptor plug domain protein	2.03049	1.38708		Yes
ZMOp32x007	8720	9919	+	1200	ZMOp32x007	ZZM4_0151 (8720..9206)	Ca2+-dependent phosphoinositide phospholipase C	1.56029	1.1596		Yes
ZMOp32x008	10335	10931	-	597	ZMOp32x008		PIN domain protein	3.38093	-1.36932	Yes
ZMOp32x009	10934	11389	-	456	ZMOp32x009		SinI-like DNA-binding domain protein	2.83233	-1.63753	Yes
ZMOp32x010	12051	13130	+	1080	ZMOp32x010	ZZM4_0144	Macro or A1pp domain protein	3.20944	1.42912		Yes
ZMOp32x011	13704	14201	-	498	ZMOp32x011	ZZM4_0143_Rev (13704..14141)	hypothetical protein	1.98583	1.22604	Yes
ZMOp32x012	14431	14637	+	207	ZMOp32x012	ZZM_0169	hypothetical protein	7.79099	-1.29663
ZMOp32x013	14627	14944	+	318	ZMOp32x013	ZZM4_0119 (14627..14830 with some mismatch) and ZZM-0168	hypothetical protein	5.95755	-1.30808	Yes
ZMOp32x014	14941	15072	+	132	ZMOp32x014	ZZM4_0069	hypothetical protein	1.24119	-4.95022
ZMOp32x015	15069	15320	+	252	ZMOp32x015	ZZM4_0070, ZZM4_0120 and ZZM4_1067	Azospirillum phage Cd Gp10 family protein	3.53209	-1.42016
ZMOp32x016	15427	17199	+	1773	ZMOp32x016	ZZM4_0071 (15942..17190) and ZZM4_0122 (15817..17199)	winged helix-turn-helix DNA-binding domain	1.29696	-1.09618
ZMOp32x017	17610	17921	-	312	ZMOp32x017		Tn5-like DDE domain-containing transposase	3.85138	1.13797
ZMOp32x018	17972	18388	-	417	ZMOp32x018		putative IS4/IS5 family transposase	-1.36146	1.12239
ZMOp32x019	18313	18489	+	177	ZMOp32x019	ZZM4_0157-Rev (18183..18388)	hypothetical protein	5.28458	1.12847
ZMOp32x020	20381	20623	+	243	ZMOp32x020		MazE antitoxin	-1.29809	-2.28259	Yes
ZMOp32x021	20620	20949	+	330	ZMOp32x021		MazF toxin	-1.29244	-1.6888
ZMOp32x022	21448	22890	+	1443	ZMOp32x022		SIR2-like protein	1.35593	1.48028
ZMOp32x023	22900	23340	+	441	ZMOp32x023		MTH538 TIR-like domain	-2.34245	1.22072	Yes
ZMOp32x024	24028	24420	-	393	ZMOp32x024		phage integrase	1.09985	-1.09266
ZMOp32x025	25525	28902	+	3378	ZMOp32x025		Type III restriction endonuclease subunit R	-1.00478	1.19416	Yes
ZMOp32x026	29293	29586	-	294	ZMOp32x026		hypothetical protein	1.20152	-1.25316
ZMOp32x027	29623	30267	-	645	ZMOp32x027		hypothetical protein	1.6909	1.56104
ZMOp32x028	30501	31622	+	1122	ZMOp32x028		Type I restriction endonuclease HsdS	-2.32541	1.2798
ZMOp32x029	31653	32394	+	742	ZMOp32x029	contains frameshift mutation, unclear if functional gene product is made	possible pseudogene; Type IV restriction endonuclease Mrr	1.6298	-1.66138
Genes in Plasmid pZM33						Entire gene or partial gene (..)		Gene Function Analysis
ID	Start	End	Strand	DNA length	Gene Name	Gene found in pZZM401-405 plasmids and other notes	Annotation	Gene Expression Results (RNAseq)		Proteomic Results	Mutant Phenotype reported by Deutschbauer, et al.
								9% ACSH vs. 6% ACSH	Aerobic vs. Anaerobic
ZMOp33x001	410	646	+	237	ZMOp33x001		hypothetical protein	-1.91721	-1.67714
ZMOp33x002	643	1224	+	582	ZMOp33x002		putative Zeta toxin-like kinase	-1.17008	-1.42274
ZMOp33x003	1358	1618	-	261	ZMOp33x003	ZZM4_0065_Rev	CopG family transcriptional regulator	1.17147	-1.09058	Yes
ZMOp33x004	1648	2298	-	651	ZMOp33x004	ZZM4_0064_Rev	CobQ/CobB/MinD/ParA nucleotide binding domain protein	1.37198	-1.05852	Yes	Yes
ZMOp33x005	2495	2791	+	297	ZMOp33x005	ZZM4_0063	Vibrio phage ICP1 Orf50 family protein	1.47841	-1.65061		Yes
ZMOp33x006	2788	3282	+	495	ZMOp33x006	ZZM4_0062 (2788..3266)	acyl-CoA N-acyltransferase	2.25083	-1.19084	Yes	Yes
ZMOp33x007	3327	3497	-	171	ZMOp33x007		hypothetical protein	-6.74018	1.50441
ZMOp33x008	3635	4540	-	906	ZMOp33x008		LysR family transcription regulator	-2.68297	1.08283
ZMOp33x009	4763	6196	+	1434	ZMOp33x009		carbohydrate-selective porin OprB	1.47355	-1.50869
ZMOp33x010	6213	7508	+	1296	ZMOp33x010		sodium:dicarboxylate symporter	1.49998	1.05458
ZMOp33x011	7630	8961	+	1332	ZMOp33x011		carbamoylase-type amidase	1.23098	-1.56768	Yes
ZMOp33x012	8958	10184	+	1227	ZMOp33x012		2-aminoethylphosphonate--pyruvate transaminase	-1.29785	-1.37196	Yes
ZMOp33x013	10205	10579	+	375	ZMOp33x013		DUF3225 family protein with NTF2-like domain	-1.37419	-1.54732
ZMOp33x014	10598	10795	+	198	ZMOp33x014		protein of unknown function DUF4089	-1.37238	-1.20498
ZMOp33x015	10792	12132	+	1341	ZMOp33x015		AtzE type amidohydrolase	1.88546	1.01832	Yes
ZMOp33x016	12298	13059	+	762	ZMOp33x016		short-chain dehydrogenase/reductase SDR	1.19961	-1.29356
ZMOp33x017	13100	13426	+	327	ZMOp33x017		carboxymuconolactone decarboxylase-like protein	-1.03418	1.10202
ZMOp33x018	13532	14254	+	723	ZMOp33x018		bacterial bifunctional deaminase-reductase C-terminal domain-containing protein	1.75883	-1.155
ZMOp33x019	14269	15162	-	894	ZMOp33x019		LysR family transcription regulator	-1.67494	-1.2392
ZMOp33x020	15333	16574	-	1242	ZMOp33x020		Bcr/CflA subfamily drug resistance transporter	-1.4729	-1.48317
ZMOp33x021	16682	17731	-	1050	ZMOp33x021		alcohol dehydrogenase-like protein	1.36667	-1.94402	Yes
ZMOp33x022	18110	19093	+	984	ZMOp33x022		NADP-dependent oxidoreductase domain protein	2.0325	-2.3448
ZMOp33x023	19136	20125	+	990	ZMOp33x023		NADP-dependent oxidoreductase domain protein	-1.08682	-2.21746	Yes
ZMOp33x024	22216	22608	-	393	ZMOp33x024	ZZM4_0128_Rev (22361..23329 with a gap and some mismatches)	IS4-like transposase	1.08155	-1.75401
ZMOp33x025	23409	23804	+	396	ZMOp33x025	gene contains frameshift mutation	pseudogene; putative transposase IS4/IS5 family protein	-3.46604	-1.6178
ZMOp33x026	24344	24628	-	285	ZMOp33x026		toxin RelE-like domain protein	1.1177	-1.1429
ZMOp33x027	24612	24836	-	225	ZMOp33x027		relaxosome protein TraY	1.28789	-1.35689	Yes
ZMOp33x028	25179	26684	-	1506	ZMOp33x028		winged helix-turn-helix DNA-binding domain protein	-1.64342	-1.56212
ZMOp33x029	26791	27042	-	252	ZMOp33x029		Azospirillum phage Cd Gp10 family protein	-1.68723	-2.63595
ZMOp33x030	27167	27484	-	318	ZMOp33x030	ZZM4_0068_Rev	hypothetical protein	2.03525	-1.61269	Yes	Yes
ZMOp33x031	27888	28376	+	489	ZMOp33x031	ZZM4_0099	hypothetical protein	1.35029	-1.18081	Yes	Yes
ZMOp33x032	28669	28863	-	195	ZMOp33x032		hypothetical protein	-2.03725	-1.67778
ZMOp33x033	29125	29841	+	717	ZMOp33x033		hypothetical protein	3.49467	1.10767
ZMOp33x034	29917	30069	-	153	ZMOp33x034		hypothetical protein	-3.17392	-1.1392
ZMOp33x035	30240	30569	-	330	ZMOp33x035		hypothetical protein	-1.64366	-1.19464
ZMOp33x036	30636	30914	+	279	ZMOp33x036	ZZM4_0093	ribonuclease toxin BrnT of type II toxin-antitoxin system	4.01698	-1.73938		Yes
ZMOp33x037	30902	31252	+	351	ZMOp33x037	ZZM4_0092	cro/C1-type transcriptional repressor	3.38425	-1.95257		Yes
ZMOp33x038	31253	31582	+	330	ZMOp33x038	ZZM4_0091	Lambda repressor-like transcriptional regulator	3.53947	-1.36389		Yes
ZMOp33x039	32042	32272	+	231	ZMOp33x039		hypothetical protein	-2.83272	1.4323	Yes
ZMOp33x040	32269	32649	+	381	ZMOp33x040		death on curing (Doc) protein	-1.86028	1.2319
Genes in Plasmid pZM36						Entire gene or partial gene (..)		Gene Function Analysis
ID	Start	End	Strand	DNA length	Gene Name	Gene found in pZZM401-405 plasmids and other notes	Annotation	Gene Expression Results (RNAseq)		Proteomic Results	Mutant Phenotype reported by Deutschbauer, et al.
								9% ACSH vs. 6% ACSH	Aerobic vs. Anaerobic
ZMOp36x001	281	724	+	444	ZMOp36x001	ZZM4_0029	N-acetylmuramoyl-L-alanine amidase domain protein	-1.59261	1.05314		Yes
ZMOp36x002	718	1143	+	426	ZMOp36x002	ZZM4_0028	hypothetical protein	-1.22871	-1.33722		Yes
ZMOp36x003	1085	1366	+	282	ZMOp36x003	ZZM4_0027	hypothetical protein	-3.98411	1.10586
ZMOp36x004	1363	1848	+	486	ZMOp36x004	ZZM4_0026	bacteriophage tail completion protein R	-5.11667	1.12146
ZMOp36x005	1849	2607	+	759	ZMOp36x005	ZZM4_0025	phage virion morphogensis protein	-1.0025	1.28391		Yes
ZMOp36x006	2697	3614	+	918	ZMOp36x006	ZZM4_0024	baseplate assembly protein J	3.24883	-1.04956
ZMOp36x007	3611	4162	+	552	ZMOp36x007	ZZM4_0023	tail protein I	2.39848	-1.24696
ZMOp36x008	4162	6666	+	2505	ZMOp36x008	ZZM4_0022 (4162..4688)	bulb-type lectin domain protein	2.21975	1.13332		Yes
ZMOp36x009	6690	7148	+	459	ZMOp36x009	ZZM4_0021 (6690..6973)	hypothetical protein	-1.37441	-1.06139	Yes
ZMOp36x010	7407	7913	+	507	ZMOp36x010	ZZM4_0020	phage baseplate assembly protein V/Gp45	-5.16015	-1.05568
ZMOp36x011	8339	9496	+	1158	ZMOp36x011	ZZM4_0018	tail sheath protein	-1.10107	-1.00221		Yes
ZMOp36x012	9516	10028	+	513	ZMOp36x012	ZZM4_0017	tail tube protein	-1.19902	1.38015		Yes
ZMOp36x013	10112	10492	+	381	ZMOp36x013	ZZM4_0016	bacteriophage putative tail protein Gp41	-2.47329	1.16656		Yes
ZMOp36x014	10501	10635	+	135	ZMOp36x014	ZZM4_0015	Burkholderia phage phiE202 Gp27 family protein	-5.07463	-1.56808
ZMOp36x015	10625	13243	+	2619	ZMOp36x015	ZZM4_0014	phage tail tape measure protein	-1.54923	1.16731		Yes
ZMOp36x016	13243	13788	+	546	ZMOp36x016	ZZM4_0013	phage P2 GpU family protein	-1.14242	1.21825
ZMOp36x017	13785	14768	+	984	ZMOp36x017	ZZM4_0012 (13785..14573, many mismatches)	phage late control D family protein	1.01406	1.29563		Yes
ZMOp36x018	14740	15081	-	342	ZMOp36x018	ZZM4_0006_Rev (14760..14984)	hypothetical protein	1.26196	1.67421	Yes	Yes
ZMOp36x019	15990	16229	-	240	ZMOp36x019	ZZM4_0009_Rev (15559..15852, 16197..16229), ZZM4_0008_Rev (16016..16229)	hypothetical protein	-1.89552	1.24498		Yes
ZMOp36x020	16532	16861	-	330	ZMOp36x020		hypothetical protein	1.01823	1.45521
ZMOp36x021	17281	17649	+	369	ZMOp36x021	ZZM4_0005	hypothetical protein	6.77651	-1.00813		Yes
ZMOp36x022	17728	17937	-	210	ZMOp36x022	ZZM4_0004-Rev (17736..17849, 17936..18055), ZZM4_0011-Rev (17757..18000)	hypothetical protein	2.75086	1.16511		Yes
ZMOp36x023	18307	18507	-	201	ZMOp36x023	ZZM4_0003-Rev (18307..18576)	YafQ-like toxin	-1.77503	-1.52498
ZMOp36x024	18578	18835	-	258	ZMOp36x024	ZZM4_0002-Rev	antitoxin DinJ	-1.03464	1.00329		Yes
ZMOp36x025	19189	20517	+	1329	ZMOp36x025		DNA-damage-inducible protein D	-3.68058	1.52818	Yes
ZMOp36x026	20590	20715	-	126	ZMOp36x026		hypothetical protein	-1.36572	1.12847
ZMOp36x027	20764	21645	+	882	ZMOp36x027		hypothetical protein	-3.0783	1.91223
ZMOp36x028	21716	21970	-	255	ZMOp36x028		hypothetical protein	-1.71167	1.27065	Yes
ZMOp36x029	21976	22437	-	462	ZMOp36x029		Lambda repressor-like DNA-binding domain protein	1.04294	1.57312	Yes
ZMOp36x030	22451	22786	-	336	ZMOp36x030		toxin HigB-like	-1.10442	2.0161
ZMOp36x031	23033	23503	-	471	ZMOp36x031		helix-turn-helix XRE super family protein	-1.9174	1.47547	Yes
ZMOp36x032	23605	23856	-	252	ZMOp36x032		hypothetical protein	1.06846	-1.22767	Yes
ZMOp36x033	24274	24579	+	306	ZMOp36x033	ZZM4_0046 (24415..24579)	zinc finger Ogr/Delta-type transcriptional activator	1.31198	-1.05393
ZMOp36x034	24572	24808	+	237	ZMOp36x034	ZZM4_0045	Azospirillum phage Cd Gp10 family protein	-1.4382	1.1725
ZMOp36x035	24805	25050	+	246	ZMOp36x035	ZZM4_0044	Azospirillum phage Cd Gp10 family protein	1.21659	-1.13034
ZMOp36x036	25054	26784	+	1731	ZMOp36x036	ZZM4_0043	winged helix-turn-helix DNA-binding domain protein	-2.59793	1.13031		Yes
ZMOp36x037	26924	27598	-	675	ZMOp36x037	ZZM4_0042-Rev	abortive infection system protein AbiD/AbiF-like protein	-2.03912	1.11185	Yes	Yes
ZMOp36x038	27919	28731	+	813	ZMOp36x038		hypothetical protein	-1.77114	1.45474
ZMOp36x039	28794	29444	+	651	ZMOp36x039	ZZM4_0039	CobQ/CobB/MinD/ParA nucleotide binding domain protein	-2.49895	1.31141	Yes	Yes
ZMOp36x040	29437	29664	+	228	ZMOp36x040	ZZM4_0038	Arc-type ribbon-helix-helix	-2.97951	1.1794	Yes	Yes
ZMOp36x041	30022	31041	-	1020	ZMOp36x041	ZZM4_0037-Rev	PBSX family phage portal protein	1.26171	1.1951		Yes
ZMOp36x042	31041	32816	-	1776	ZMOp36x042	ZZM4_0036-Rev	putative ATPase terminase subunit protein	3.50521	1.2099		Yes
ZMOp36x043	32949	33758	+	810	ZMOp36x043	ZZM4_0035	capsid scaffolding protein GpO	2.22414	1.04762	Yes	Yes
ZMOp36x044	33800	34951	+	1152	ZMOp36x044	ZZM4_0034 (24-bp gap)	bacteriophage P2 GpN major capsid	1.91119	-1.17892	Yes	Yes
ZMOp36x045	34954	35745	+	792	ZMOp36x045	ZZM4_0033	bacteriophage P2 GpM family protein	1.50038	1.27777		Yes
ZMOp36x046	35742	36227	+	486	ZMOp36x046	ZZM4_0032	bacteriophage head completion protein GpL	1.86761	-1.02844		Yes
ZMOp36x047	36224	36436	+	213	ZMOp36x047	ZZM4_0031	phage tail protein X-like	4.50457	1.36859
Genes in Plasmid pZM39						Entire gene or partial gene (..)		Gene Function Analysis
ID	Start	End	Strand	DNA length	Gene Name	Gene found in pZZM401-405 plasmids and other notes	Annotation	Gene Expression Results (RNAseq)		Proteomic Results	Mutant Phenotype reported by Deutschbauer, et al.
								9% ACSH vs. 6% ACSH	Aerobic vs. Anaerobic
ZMOp39x001	25	162	-	138	ZMOp39x001	ZZM4_0117 (37..404)	hypothetical protein	-1.80944	1.12847
ZMOp39x002	353	490	+	138	ZMOp39x002	ZZM4_0117 (37..404)	hypothetical protein	5.05628	-1.09087
ZMOp39x003	587	1141	+	555	ZMOp39x003	ZZM4_0118 (653..1141)	hypothetical protein	3.35931	1.52522
ZMOp39x004	1826	2605	+	780	ZMOp39x004	ZZM4_0114	hypothetical protein	1.07849	1.6073	Yes	Yes
ZMOp39x005	2715	2996	+	282	ZMOp39x005	ZZM4_0113	RelB antitoxin/Antitoxin DinJ family toxin	1.71078	-1.01901	Yes	Yes
ZMOp39x006	2989	3258	+	270	ZMOp39x006	ZZM4_0112	YafQ-like toxin	2.03384	-1.0542		Yes
ZMOp39x007	3671	5911	+	2241	ZMOp39x007	ZZM4_0142	TonB-dependent receptor beta-barrel protein	-1.80542	-1.12902	Yes	Yes
ZMOp39x008	6009	6740	-	732	ZMOp39x008	ZZM4_0141_Rev	NAD(P)-dependent oxidoreductase	-5.53037	3.88239	Yes	Yes
ZMOp39x009	6882	7544	+	663	ZMOp39x009	ZZM4_0140	putative partitioning protein ParA ATPase	-1.2804	1.10123	Yes	Yes
ZMOp39x010	7541	7828	+	288	ZMOp39x010	ZZM4_0139	putative partitioning protein ParB	-2.00376	1.0742	Yes
ZMOp39x011	7988	8869	+	882	ZMOp39x011	ZZM4_0138	AraC-type helix-turn-helix transcriptional regulator	-2.17858	-1.10544		Yes
ZMOp39x012	8988	11120	+	2133	ZMOp39x012	ZZM4_0137	TonB-dependent receptor	1.65928	1.11301		Yes
ZMOp39x013	11210	12988	+	1779	ZMOp39x013	ZZM4_0136	type I ABC transporter ATPase	1.44182	1.24588		Yes
ZMOp39x014	12985	14700	+	1716	ZMOp39x014	ZZM4_0135	type I ABC transporter ATPase	1.15771	1.15423		Yes
ZMOp39x015	14742	15656	+	915	ZMOp39x015	ZZM4_0134	ABC transporte ATPase	2.19116	1.17101	Yes	Yes
ZMOp39x016	15656	18772	+	3117	ZMOp39x016	ZZM4_0133	ABC transporter permease	-1.13338	1.32442	Yes	Yes
ZMOp39x017	18828	19004	-	177	ZMOp39x017	ZZM4_0132 (18868..19012)	hypothetical protein	-3.96099	1.26902
ZMOp39x018	18983	20167	-	1185	ZMOp39x018	ZZM4_0131_Rev	secreted lipase	-5.18106	1.31943	Yes	Yes
ZMOp39x019	20461	20634	-	174	ZMOp39x019	ZZM4_0130_Rev (20484..20898)	hypothetical protein	-2.40642	2.06101
ZMOp39x020	21668	21898	+	231	ZMOp39x020	ZZM4_0090	hypothetical protein	-3.24516	1.41373	Yes	Yes
ZMOp39x021	21895	22275	+	381	ZMOp39x021	ZZM4_0089 (21895..22267)	death on curing (Doc) protein	-2.54578	1.55119		Yes
ZMOp39x022	22276	22476	+	201	ZMOp39x022		helix-turn-helix DUF1870 domain-containing protein	-3.06543	1.47498
ZMOp39x023	22701	23282	+	582	ZMOp39x023		P-loop containing nucleoside triphosphate hydrolase domain protein	1.53585	1.17524
ZMOp39x024	23511	23765	-	255	ZMOp39x024		hypothetical protein	-2.55515	1.11644
ZMOp39x025	23779	23997	-	219	ZMOp39x025	ZZM4_0088_Rev	ParG family protein	-1.42788	1.15077	Yes
ZMOp39x026	24026	24655	-	630	ZMOp39x026	ZZM4_0087_Rev; contains frameshift and nonsense mutation	pseudogene; partitioning protein ParA ATPase	-2.16595	1.25457		Yes
ZMOp39x027	26115	31001	+	4887	ZMOp39x027		outermembrane autotransporter	-2.17905	1.23553
ZMOp39x028	32570	32773	-	204	ZMOp39x028		Arc-type ribbon-helix-helix	2.56013	1.12546
ZMOp39x029	32937	33212	-	276	ZMOp39x029		hypothetical protein	4.25054	-1.03078
ZMOp39x030	33487	34227	-	741	ZMOp39x030	ZZM4_0040_Rev (33642..34233)	hypothetical protein	-2.02306	1.19452
ZMOp39x031	34877	35962	+	1086	ZMOp39x031		Alpha/Beta hydrolase fold	1.04554	1.27531	Yes
ZMOp39x032	36091	37524	-	1434	ZMOp39x032	ZZM4_0103_Rev (36225..37497) and ZZM4_0166 _Rev (16168..37279)	winged helix-turn-helix DNA-binding domain protein	-2.13071	-1.56225
ZMOp39x033	37631	37882	-	252	ZMOp39x033	ZZM4_0102_Rev	hypothetical protein	1.11129	-2.13108
ZMOp39x034	38817	39266	+	450	ZMOp39x034	ZZM4_0066 (38841..39266)	XRE family transcriptional regulator	-1.83402	-1.07036	Yes
Genes in Plasmid pZM41 in Zm-8b (4364 bp insertion of tel tkt and cat into pZM36)						Entire gene or partial gene (..)		Gene Function Analysis
ID	Start	End	Strand	DNA length	Gene Name	Gene found in pZZM401-405 plasmids and other notes	Annotation	Gene Expression Results (RNAseq)		Proteomic Results	Mutant Phenotype
								9% ACSH vs. 6% ACSH	Aerobic vs. Anaerobic
ZMOp41x001	281	724	+	444	ZMOp41x001	Same as pZM36	N-acetylmuramoyl-L-alanine amidase domain protein
ZMOp41x002	718	1143	+	426	ZMOp41x002		hypothetical protein
ZMOp41x003	1085	1366	+	282	ZMOp41x003		hypothetical protein
ZMOp41x004	1363	1848	+	486	ZMOp41x004		bacteriophage tail completion protein R
ZMOp41x005	1849	2607	+	759	ZMOp41x005		phage virion morphogensis protein
ZMOp41x006	2697	3614	+	918	ZMOp41x006		baseplate assembly protein J
ZMOp41x007	3611	4162	+	552	ZMOp41x007		tail protein I
ZMOp41x008	4162	6666	+	2505	ZMOp41x008		bulb-type lectin domain protein
ZMOp41x009	6690	7148	+	459	ZMOp41x009		hypothetical protein
ZMOp41x010	7407	7913	+	507	ZMOp41x010		phage baseplate assembly protein V/Gp45
ZMOp41x011	8339	9496	+	1158	ZMOp41x011		tail sheath protein
ZMOp41x012	9516	10028	+	513	ZMOp41x012		tail tube protein
ZMOp41x013	10112	10492	+	381	ZMOp41x013		bacteriophage putative tail protein Gp41
ZMOp41x014	10501	10635	+	135	ZMOp41x014		Burkholderia phage phiE202 Gp27 family protein
ZMOp41x015	10625	13243	+	2619	ZMOp41x015		phage tail tape measure protein
ZMOp41x016-5'	13243	13554	+	312	ZMOp41x016-5'	gene disrupted due to insertion of Peno-talB-tktA-cat cassette	Phage P2 GpU family protein
tktA (b2935)	13511	15502	-	1992	tktA (b2935)		Transketolase 1, thiamine triphosphate-binding from Escherichia coli
talB (b0008)	15524	16477	-	954	talB (b0008)		Transaldolase B from Escherichia coli
cat	16892	17551	+	660	cat		Chloramphenicol acetyltransferase
ZMOp41x016-3'	17796	18152	+	357	ZMOp41x016-3'	gene disrupted due to insertion of Peno-talB-tktA-cat cassette	Phage P2 GpU family protein
ZMOp41x017	18149	19132	+	984	ZMOp41x017		Late control D family protein
ZMOp41x018	19104	19445	-	342	ZMOp41x018		hypothetical protein
ZMOp41x019	20354	20593	-	240	ZMOp41x019		hypothetical protein
ZMOp41x020	20896	21225	-	330	ZMOp41x020		hypothetical protein
ZMOp41x021	21645	22013	+	369	ZMOp41x021		hypothetical protein
ZMOp41x022	22092	22301	-	210	ZMOp41x022		hypothetical protein
ZMOp41x023	22671	22871	-	201	ZMOp41x023		Toxin-antitoxin system, RelE/ParE toxin family; YafQ-like toxin
ZMOp41x024	22942	23199	-	258	ZMOp41x024		RelB antitoxin/Antitoxin DinJ
ZMOp41x025	23553	24881	+	1329	ZMOp41x025		DNA-damage-inducible protein D
ZMOp41x026	24954	25079	-	126	ZMOp41x026		hypothetical protein
ZMOp41x027	25128	26009	+	882	ZMOp41x027	contains nonsense mutation in N-terminus, unclear if functional product is made	hypothetical protein
ZMOp41x028	26080	26334	-	255	ZMOp41x028		hypothetical protein
ZMOp41x029	26340	26801	-	462	ZMOp41x029		Lambda repressor-like DNA-binding domain
ZMOp41x030	26815	27150	-	336	ZMOp41x030		toxin HigB-like
ZMOp41x031	27397	27867	-	471	ZMOp41x031		helix-turn-helix XRE super family protein
ZMOp41x032	27969	28220	-	252	ZMOp41x032		hypothetical protein
ZMOp41x033	28638	28943	+	306	ZMOp41x033		zinc finger Ogr/Delta-type transcriptional activator
ZMOp41x034	28936	29172	+	237	ZMOp41x034		Azospirillum phage Cd Gp10 family protein
ZMOp41x035	29169	29414	+	246	ZMOp41x035		Azospirillum phage Cd Gp10 family protein
ZMOp41x036	29418	31148	+	1731	ZMOp41x036		winged helix-turn-helix DNA-binding domain protein
ZMOp41x037	31288	31962	-	675	ZMOp41x037		abortive infection system protein AbiD/AbiF-like protein
ZMOp41x038	32283	33095	+	813	ZMOp41x038		hypothetical protein
ZMOp41x039	33158	33808	+	651	ZMOp41x039		CobQ/CobB/MinD/ParA nucleotide binding domain protein
ZMOp41x040	33801	34028	+	228	ZMOp41x040		Arc-type ribbon-helix-helix
ZMOp41x041	34386	35405	-	1020	ZMOp41x041		PBSX family phage portal protein
ZMOp41x042	35405	37180	-	1776	ZMOp41x042		putative ATPase terminase subunit protein
ZMOp41x043	37313	38122	+	810	ZMOp41x043		capsid scaffolding protein GpO
ZMOp41x044	38164	39315	+	1152	ZMOp41x044		bacteriophage P2 GpN major capsid
ZMOp41x045	39318	40109	+	792	ZMOp41x045		bacteriophage P2 GpM family protein
ZMOp41x046	40106	40591	+	486	ZMOp41x046		bacteriophage head completion protein GpL
ZMOp41x047	40588	40800	+	213	ZMOp41x047		phage tail protein X-like
